# Supplementary material for: Physical Activity after Colorectal Cancer Diagnosis and Mortality in a Nationwide Retrospective Cohort Study
Source: Cancers (Basel). 2021 Sep 25;13(19):4804. doi: 10.3390/cancers13194804 (PMC8508146; doi:10.3390/cancers13194804)
Supplement: Supplementary file 1 [file cancers-13-04804-s001.zip]

Archive with 1 entries (1 files):
- cancers-1348489-supplementary.pdf
